# Supplementary material for: Fungal Diversity in Field Mold-Damaged Soybean Fruits and Pathogenicity Identification Based on High-Throughput rDNA Sequencing
Source: Front Microbiol. 2017 May 3;8:779. doi: 10.3389/fmicb.2017.00779 (PMC5413577; doi:10.3389/fmicb.2017.00779)
Supplement: TABLE S1 — Taxonomic information of 42 common OTUs of fungal taxa detected on four soybean varieties. [file Table_1.XLSX]

## Sheet: Sheet1
No.	OTU ID	C103	GX1	NDI2	2162	Taxonomy	Total	Percent
1	OTU102	8157	2080	1299	37243	p__Ascomycota; c__Dothideomycetes; o__Capnodiales; f__Mycosphaerellaceae	48779	19.7695
2	OTU32	26344	90	3207	7519	p__Ascomycota; c__Sordariomycetes	37160	15.0604
3	OTU92	9484	19968	3616	412	p__Ascomycota; c__Dothideomycetes; o__Pleosporales; f__Pleosporaceae; g__Alternaria	33480	13.569
4	OTU107	1082	370	27179	1773	p__Ascomycota; c__Dothideomycetes; o__Pleosporales	30404	12.3223
5	OTU64	287	23880	729	104	p__Ascomycota; c__Sordariomycetes; o__Hypocreales; f__Nectriaceae; g__Gibberella; s__Gibberella_intricans	25000	10.1322
6	OTU139	1	57	17307	6	p__Ascomycota; c__Sordariomycetes; o__Hypocreales; f__Nectriaceae	17371	7.04023
7	OTU67	3854	661	1253	3139	p__Basidiomycota; c__Tremellomycetes; o__Tremellales; f__Incertae_sedis; g__Hannaella; s__Hannaella_oryzae	8907	3.60989
8	OTU97	4934	77	202	3670	p__Ascomycota; c__Sordariomycetes; o__Glomerellales; f__Glomerellaceae; g__Colletotrichum; s__Colletotrichum_cliviae	8883	3.60016
9	OTU109	28	6138	208	64	p__Basidiomycota; c__Agaricomycetes	6438	2.60923
10	OTU3	1491	2343	2072	523	p__Ascomycota; c__Dothideomycetes; o__Pleosporales; f__Incertae_sedis; g__Periconia; s__Periconia_sp	6429	2.60559
11	OTU1	3632	153	312	4	p__Ascomycota; c__Sordariomycetes; o__Hypocreales; f__Nectriaceae; g__Gibberella; s__Gibberella_baccata	4101	1.66208
12	OTU40	53	2661	156	94		2964	1.20127
13	OTU164	1	200	51	2005	p__Ascomycota; c__Dothideomycetes; o__Capnodiales; f__Davidiellaceae; g__Cladosporium	2257	0.914732
14	OTU106	1666	32	51	279	p__Ascomycota; c__Dothideomycetes; o__Pleosporales; f__Pleosporaceae; g__Epicoccum; s__Epicoccum_nigrum	2028	0.821921
15	OTU155	133	581	1125	76	p__Ascomycota; c__Sordariomycetes; o__Hypocreales; f__Nectriaceae; g__Gibberella; s__Gibberella_zeae	1915	0.776124
16	OTU123	46	575	21	849	p__Ascomycota; c__Sordariomycetes; o__Glomerellales; f__Glomerellaceae; g__Colletotrichum; s__Colletotrichum_cliviae	1491	0.604282
17	OTU162	12	1183	78	88	p__Ascomycota; c__Sordariomycetes; o__Hypocreales; f__Nectriaceae	1361	0.551595
18	OTU53	6	1	1262	1	p__Ascomycota; c__Dothideomycetes; o__Pleosporales	1270	0.514714
19	OTU14	30	344	561	41	p__Ascomycota; c__Dothideomycetes; o__Pleosporales; f__Incertae_sedis; g__Boeremia; s__Boeremia_exigua_var._populi	976	0.39556
20	OTU94	12	57	82	571	p__Ascomycota; c__Dothideomycetes; o__Pleosporales; f__unidentified; g__unidentified; s__Pleosporales_sp	722	0.292617
21	OTU152	45	66	287	320	p__Ascomycota; c__Dothideomycetes; o__Pleosporales; f__Incertae_sedis	718	0.290996
22	OTU49	11	142	386	125	p__Ascomycota; c__Sordariomycetes; o__Hypocreales; f__Nectriaceae; g__Fusarium	664	0.26911
23	OTU147	363	1	5	49	p__Ascomycota; c__Sordariomycetes	418	0.16941
24	OTU44	121	123	94	40	p__Ascomycota; c__Dothideomycetes; o__Pleosporales; f__Incertae_sedis	378	0.153198
25	OTU117	4	6	18	325	p__Ascomycota; c__Sordariomycetes; o__Incertae_sedis; f__Plectosphaerellaceae	353	0.143066
26	OTU105	112	3	2	213	p__Ascomycota; c__Sordariomycetes; o__Glomerellales; f__Glomerellaceae; g__Colletotrichum; s__Colletotrichum_petchii	330	0.133745
27	OTU127	41	42	95	146	p__Ascomycota; c__Dothideomycetes; o__Pleosporales; f__Leptosphaeriaceae; g__Coniothyrium; s__Coniothyrium_sidae	324	0.131313
28	OTU88	23	160	15	56	p__Ascomycota; c__Dothideomycetes; o__Pleosporales; f__Corynesporascaceae; g__Corynespora; s__Corynespora_torulosa	254	0.102943
29	OTU65	23	15	50	150	p__Ascomycota; c__Dothideomycetes; o__Pleosporales; f__Incertae_sedis	238	0.0964582
30	OTU27	11	3	85	94	p__Ascomycota; c__Dothideomycetes; o__Pleosporales; f__Incertae_sedis	193	0.0782203
31	OTU74	6	1	24	148	p__Ascomycota; c__Sordariomycetes; o__Incertae_sedis; f__Plectosphaerellaceae; g__Lectera; s__Lectera_longa	179	0.0725463
32	OTU35	150	1	1	19	p__Basidiomycota; c__Tremellomycetes; o__Tremellales; f__Sirobasidiaceae; g__Sirobasidium; s__Sirobasidium_intermedium	171	0.069304
33	OTU55	17	3	18	91	p__Ascomycota; c__Sordariomycetes; o__Glomerellales; f__Glomerellaceae; g__Glomerella; s__Glomerella_cingulata	129	0.052282
34	OTU30	16	5	10	94	p__Basidiomycota; c__Tremellomycetes; o__Tremellales; f__Incertae_sedis; g__Hannaella	125	0.0506608
35	OTU135	2	11	52	28	p__Ascomycota; c__Dothideomycetes; o__Pleosporales; f__Leptosphaeriaceae; g__Coniothyrium; s__Coniothyrium_sidae	93	0.0376916
36	OTU82	1	2	3	80	p__Ascomycota; c__Dothideomycetes; o__Pleosporales; f__Leptosphaeriaceae; g__Leptosphaeria; s__Leptosphaeria_sp_XJ23	86	0.0348546
37	OTU133	9	23	30	4	p__Ascomycota; c__Sordariomycetes	66	0.0267489
38	OTU79	1	10	10	9	p__Ascomycota; c__Sordariomycetes; o__Glomerellales; f__Glomerellaceae; g__Colletotrichum; s__Colletotrichum_acutatum	30	0.0121586
39	OTU4	2	1	6	6	p__Ascomycota; c__Eurotiomycetes; o__Chaetothyriales; f__Incertae_sedis; g__Strelitziana; s__Strelitziana_mali	15	0.0060793
40	OTU23	1	9	2	2	p__Ascomycota; c__Sordariomycetes; o__Hypocreales; f__Incertae_sedis; g__Acremonium; s__Acremonium_fusidioides	14	0.00567401
41	OTU99	3	2	1	7	p__Ascomycota; c__Sordariomycetes; o__Trichosphaeriales; f__Incertae_sedis; g__unidentified; s__Trichosphaeriales_sp	13	0.00526873
42	OTU150	1	2	2	7	p__Ascomycota; c__Dothideomycetes	12	0.00486344
